# Supplementary material for: Iron Availability Influences Protein Carbonylation in Arabidopsis thaliana Plants
Source: Int J Mol Sci. 2023 Jun 4;24(11):9732. doi: 10.3390/ijms24119732 (PMC10253855; doi:10.3390/ijms24119732)
Supplement: Supplementary file 1 [file ijms-24-09732-s001.zip]

Archive with 12 entries (12 files):
- Supplemental Figure 1.tif
- Supplemental Figure 2.tif
- Supplemental Figure 3.tif
- Supplemental Figure 4.tif
- Supplemental Figure 5.tif
- Supplemental Figure 6.tif
- Supplemental Figure 7.tif
- Supplemental Figure 8.tif
- Supplemental Figure 9.tif
- Supplemental Table S1.pdf
- Supplemental_Tables_S2_S6_25-4-23_IJMS.xlsx
- Supplementary Figure captions_IJMS.pdf
