# Supplementary material for: Iron Availability Influences Protein Carbonylation in Arabidopsis thaliana Plants
Source: Int J Mol Sci. 2023 Jun 4;24(11):9732. doi: 10.3390/ijms24119732 (PMC10253855; doi:10.3390/ijms24119732)
Supplement: Supplementary file 1 [file ijms-24-09732-s001.zip › Supplemental_Tables_S2_S6_25-4-23_IJMS.xlsx]

## Sheet: Supplementary Table S2
		Supplementary Table S2: List of reactive carbonyl species (RCS) modification of proteins
		Tair code	Protein name	Accession number	Peptide sequence	Sites	Type of modification
		ATCG00490	Ribulose bisphosphate carboxylase large chain	O03042	(K)SQAETGEIKGHYLNATAGTCEEMIKR(A)	K252	Cinnamaldehyde
					(R)DLAVEGNEIIREACKWSPELAAACEVWK(E)	K450	Beta-cyclocitral
		AT2G26140	ATP-dependent zinc metalloprotease FTSH 4	O80983	(K)AYNNAKTILTVYNKELHALANALLQHETLSGK(Q)	H21	Crotonaldehyde
						H30	4-oxo-nonenal
						K49	4-oxo-2-hexenal
		AT2G39730	Ribulose bisphosphate carboxylase/oxygenase activase,	P10896	(K)KGKMCCLFINDLDAGAGR(M)	K219, K221	4-oxo-nonenal
						C224	Pentenal
						C223	4-oxo-2-hexenal
		AT5G38710	Proline dehydrogenase 2,	Q6NKX1	(K)ASNGSGIAVILATHNTDSGKLGARK(A)	K387	4-oxo-nonenal
		AT5G46290	Beta-ketoacyl-[acyl-carrier-protein] synthase I	F4KHF4	(R)ITGSQEKASLIPLSNPEQAVDFDTVPNEKK(Q)	K460, K461	4-oxo-2-hexenal
		AT5G46290	DNA double-strand break repair protein	F4KHE3	(R)HDIAMSKTR(V)	K551	4-oxo-2-hexenal
		AT1G65780	p-loop containing nucleoside triphosphate hydrolases superfamily protein	F4IBK4	(K)SSVVCSSDVIKTFGSLNLVGEMLSSVPSNDSVEPLEVEK€	K1017	4-Hydroxy-2-hexenal
		AT2G24300	Calmodulin-binding protein	A0A1P8B0C9	(K)EIKSLLEPK(M)	K407	Acrolein
		AT2G26790	Pentatricopeptide repeat-containing protein At2g26790,	O81028	(K)MIGAFCKLNNVR(E)	K603	Acrolein
		AT1G54070	Dormancy-associated protein homolog 4	F4HV65	(R)SIMVTKGNNNVR(G)	K53	Acrolein
		AT1G30610	Pentatricopeptide (PPR) repeat-containing protein	F4I6D9	(R)NGEIENHR(V)	H160	4-Hydroxy-2-nonenal (HNE)
		AT5G66850	Mitogen-activated protein kinase	Q9C5H5	(K)HLTGQRADLSLKGSPYWMAPELMQAVMQK(D)	H496, K507	Malondialdehyde
	Mass shift calculation
		Residue	Carbonylated product	Loss + gain	Mass shift	Plus ARP (Da)
		lysine	aminoadipic semialdehyde	- NH3 + O	-1.032	312.089
		arginine	glutamic semialdehyde	- C1N3H5 + O	-43.053	270.067
		threonine	2-3-ketobutiric acid	0	-2.016	311.105
		proline	glutamic semialdehyde	+ O - H2	13.979	327.1
			ARP	C12H21N5O4S1	331.132
		Amino acids	Addition - Michael adduct (MA)
		Lys, Cys, His	4-oxo-nonenal	C9H14O2	154.099	467.22
			Crotonaldehyde	C4H6O	70.0898	383.211
			4-oxo-2-hexenal	C6H8O2	112.052	425.173
			Pentenal	C5H8O	84.0575	397.178
			4-hydroxy-2-hexenal	C6H10O2	114.068	427.189
			Acrolein	C3H4O	56.0262	369.147
			4-Hydroxy-2-nonenal	C9H16O2	156.225	469.346
			Malondialdehyde	C3H4O2	72.0211	385.142
			Cinnamaldehyde	C9H8O	132.058	445.178
			Beta-cyclocitral	C10H16O	152.12	465.241
			Retinal	C20H28O	284.214	597.335

## Sheet: Supplementary Table S3
		Supplementary table S3: Full List of the carbonylated proteins identified in three biological replicates of the WT control samples only.
	#	Proteins name (92)	Accession ID Number	Molecular Weight	Replicate 1	Replicate 2	Replicate 3	Pool WT Ctrl labeled	TAIR Number
	1	Ribulose bisphosphate carboxylase small chain 1A	P10795	20 kDa	7	2	3	7	AT1G67090
	2	Glyceraldehyde-3-phosphate dehydrogenase GAPB	P25857	48 kDa	11	4	6	13	AT1G42970
	3	Elongation factor 2	Q9ASR1	94 kDa	15	4	3	17	AT1G56070
	4	AT1G20620 protein	B9DG18 (+1)	56 kDa	9	5	6	12	AT1G20620
	5	Malate dehydrogenase 1	P93819	36 kDa	8	2	6	12	AT1G04410
	6	Heat shock protein 90-2	P55737	80 kDa	15	2	5	16	AT5G56030
	7	Fructose-bisphosphate aldolase 2	Q944G9	43 kDa	4	2	5	6	AT4G38970		<
	8	Peroxidase 71	Q43387	35 kDa	8	2	3	8	AT5G64120
	9	Aspartate aminotransferase	P46643	48 kDa	6	4	3	7	AT2G30970
	10	Alcohol dehydrogenase class	Q96533	41 kDa	10	2	3	10	AT5G43940
	11	Peptidyl-prolyl cis-trans isomerase CYP18-4	Q42406	18 kDa	9	3	3	9	AT4G34870
	12	Phosphoenolpyruvate carboxylase 2	Q5GM68	110 kDa	10	2	3	11	AT2G42600
	13	Biotin carboxylase	F4JYE0 (+1)	61 kDa	9	3	3	9	AT5G35360
	14	60S ribosomal protein L12-1	P50883 (+1)	18 kDa	4	3	4	5	AT2G37190
	15	V-type proton ATPase subunit B1	P11574 (+1)	54 kDa	9	2	2	9	AT1G76030
	16	Coatomer subunit alpha-1	Q94A40	137 kDa	2	2	2	3	AT1G62020
	17	Dihydrolipoyl dehydrogenase 1	Q9M5K3	54 kDa	5	4	4	4	AT1G48030
	18	Adenylosuccinate synthetase	Q96529	53 kDa	5	2	3	7	AT3G57610
	19	Ferredoxin--nitrite reductase	Q39161	66 kDa	6	2	2	6	AT2G15620
	20	Monodehydroascorbate reductase 1	Q9LFA3	46 kDa	6	2	2	7	AT3G52880
	21	Leucine-rich repeat (LRR) family protein	A0A1P8AWX3 (+2)	56 kDa	8	2	4	9	AT1G33590
	22	Raffinose synthase family protein	F4K470	94 kDa	6	2	3	7	AT5G20250
	23	Aldehyde dehydrogenase family 2 member B4	Q9SU63	59 kDa	5	3	3	6	AT3G48000
	24	60S ribosomal protein L18-3	Q940B0	21 kDa	4	2	2	4	AT5G27850
	25	40S ribosomal protein S2-3	P49688	31 kDa	6	2	2	6	AT2G41840
	26	Plastid-lipid-associated protein 6	Q9LW57	30 kDa	4	2	2	5	AT3G23400
	27	40S ribosomal protein S6-1	O48549	28 kDa	6	2	2	6	AT4G31700
	28	Mannosylglycoprotein endo-beta-mannosidase	Q75W54	108 kDa	6	2	2	7	AT1G09010
	29	Hevein-like preproprotein	P43082	23 kDa	4	2	2	4	AT3G04720
	30	Glutamate dehydrogenase 1	Q43314	45 kDa	4	2	2	5	AT5G18170
	31	Probable plastid-lipid-associated protein 1	O81439	35 kDa	3	2	2	5	AT4G04020
	32	V-type proton ATPase subunit C	Q9SDS7	43 kDa	3	2	2	4	AT1G12840
	33	60S ribosomal protein L13a-2	Q9LRX8	23 kDa	2	3	3	4	AT3G24830
	34	Nucleoid-associated protein	O82230	20 kDa	5	2	2	5	AT2G24020
	35	Acetamidase/Formamidase family protein	A0A178UXH8 (+3)	50 kDa	2	2	2	2	AT4G37550
	36	Glucose-6-phosphate 1-dehydrogenase	A0A1I9LLZ6 (+2)	67 kDa	2	2	2	3	AT3G27300
	37	NAD(P)H dehydrogenase (quinone) FQR1	Q9LSQ5	22 kDa	2	2	2	2	AT5G54500
	38	40S ribosomal protein S19-1	Q9SGA6	16 kDa	3	2	2	3	AT3G02080
	39	Peptidase M20/M25/M40 family protein	F4JTK8 (+1)	48 kDa	2	2	2	3	AT4G38220
	40	Adenylyl cyclase-associated protein	A0A1P8B7W9 (+1)	58 kDa	2	2	2	3	AT4G34490
	41	60S acidic ribosomal protein P0	A8MQR4 (+1)	31 kDa	2	2	2	3	AT3G09200
	42	Pyruvate dehydrogenase E1 component subunit beta-1	Q38799	39 kDa	2	2	2	3	AT5G50850
	43	Adenosine monophosphate kinase	A0A1P8B9K9 (+1)	30 kDa	2	2	2	2	AT5G47840
	44	30S ribosomal protein S7	P61841	17 kDa	3	2	2	3	ATCG00900
	45	Thioredoxin-like protein CDSP32	Q9SGS4	34 kDa	3	2	2	3	AT1G76080
	46	Leucine-rich repeat (LRR) family protein	Q9LT39	40 kDa	2	2	2	2	AT3G20820
	47	Metacaspase-4	O64517	45 kDa	2	2	2	2	AT1G79340
	48	3-oxoacyl-[acyl-carrier-protein] reductase	P33207	34 kDa	2	2	2	2	AT1G24360
	49	40S ribosomal protein S14-1	Q9SIH0	16 kDa	3	2	2	3	AT2G36160
	50	Acetyl-CoA acetyltransferase	Q8S4Y1	41 kDa	4	2	2	5	AT5G48230
	51	Cysteine synthase	P47999	42 kDa	6	2	3	7	AT2G43750
	52	NADPH-dependent alkenal/one oxidoreductase	Q9ZUC1	41 kDa	5	2	2	7	AT1G23740
	53	Jacalin-related lectin 11	Q5XF82	49 kDa	6	3	2	5	AT1G52100
	54	30S ribosomal protein S4	P56799	23 kDa	4	2	2	5	ATCG00380
	55	Beta-D-xylosidase 4	Q9FLG1	84 kDa	7	3	4	8	AT5G64570
	56	Oxygen-evolving enhancer protein 1-1	P23321	35 kDa	6	2	6	9	AT5G66570
	57	Imidazole glycerol phosphate synthase hisHF	Q9SZ30	64 kDa	6	2	2	6	AT4G26900
	58	Ribosomal protein L18ae/LX family protein	A0A1P8AY36 (+1)	26 kDa	5	4	3	6	AT2G34480
	59	Thioredoxin superfamily protein	F4JBC9	24 kDa	7	2	2	7	AT3G26060
	60	Probable plastid-lipid-associated protein 2	O49629	34 kDa	3	2	2	3	AT4G22240
	61	Uncharacterized protein	F4ID92 (+1)	30 kDa	3	2	2	3	AT1G66200
	62	Peptidyl-prolyl cis-trans isomerase CYP18-3	P34790	18 kDa	3	2	3	4	AT4G38740
	63	Formate dehydrogenase	A0A1P8B9L1	41 kDa	4	3	2	4	AT5G14780
	64	Plasma membrane intrinsic protein 1B	A8MRW1 (+2)	32 kDa	3	2	2	3	AT2G45960
	65	ATP-dependent Clp protease proteolytic subunit 4	Q94B60	32 kDa	2	2	2	2	AT5G45390
	66	Acetylornithine aminotransferase	Q9M8M7	49 kDa	5	2	2	6	AT1G80600
	67	Coatomer subunit gamma	Q0WW26	98 kDa	8	2	2	9	AT4G34450
	68	Beta carbonic anhydrase 2	P42737	37 kDa	11	6	5	14	AT5G14740
	69	Acetyl-coenzyme A carboxylase carboxyl transferase subunit alpha	Q9LD43	85 kDa	3	3	2	5	AT2G38040
	70	Diaminopimelate decarboxylase 2	Q94A94	54 kDa	7	3	2	7	AT5G11880
	71	GDSL-like Lipase/Acylhydrolase superfamily protein	A0A1P8ASL8	48 kDa	5	3	4	4	AT1G29670
	72	Heat shock 70 kDa protein 9	Q8GUM2	73 kDa	5	3	3	6	AT4G37910
	73	Chaperonin 60 subunit beta 1	P21240	64 kDa	15	3	3	15	AT1G55490
	74	Fructose-bisphosphate aldolase 6	Q9SJQ9	38 kDa	4	2	2	5	AT2G36460
	75	Fructose-bisphosphate aldolase	F4IGL5 (+1)	42 kDa	8	3	4	8	AT2G21330
	76	Ketol-acid reductoisomerase	Q05758	64 kDa	8	3	2	8	AT3G58610
	77	Glutamate synthase 1 [NADH]	Q9LV03	242 kDa	15	3	3	11	AT5G53460
	78	Oxygen-evolving enhancer protein 3-2	Q41932	25 kDa	8	3	3	7	AT4G05180
	79	Serine hydroxymethyltransferase 4	O23254	52 kDa	10	2	2	9	AT4G13930
	80	Glycine--tRNA ligase, mitochondrial 1	O23627	82 kDa	8	3	3	9	AT1G29880
	81	LL-diaminopimelate aminotransferase	Q93ZN9	50 kDa	5	2	4	6	AT4G33680
	82	Chloroplast stem-loop binding protein of 41 kDa	Q9LYA9	44 kDa	8	3	4	8	AT3G63140
	83	Triosephosphate isomerase	Q9SKP6	33 kDa	7	3	4	8	AT2G21170
	84	Malate dehydrogenase 1	Q9ZP06	36 kDa	7	2	4	7	AT1G53240
	85	60S ribosomal protein L8-1	P46286	28 kDa	7	3	3	7	AT2G18020
	86	Serine--glyoxylate aminotransferase	Q56YA5	44 kDa	10	4	3	10	AT2G13360
	87	Probable ribose-5-phosphate isomerase 3	Q9S726	29 kDa	3	2	2	3	AT3G04790
	88	Aspartate aminotransferase	P46645	44 kDa	8	2	3	9	AT5G19550
	89	Tubulin beta-2 chain	Q56YW9 (+1)	51 kDa	13	4	3	11	AT5G62690
	90	Phosphoglycerate kinase 3	Q9SAJ4	42 kDa	9	2	3	10	AT1G79550
	91	40S ribosomal protein S11-1	P16181	18 kDa	6	2	2	7	AT3G48930
	92	50S ribosomal protein L12-1	P36210	20 kDa	3	3	2	4	AT3G27830

## Sheet: Supplementary Table S4
		Supplementary table S4: Full List of the carbonylated proteins identified in three biological replicates of the WT iron-deficient samples only
	#	Protein name (8)	Accession ID Number	Molecular Weight	Replicate 1	Replicate 2	Replicate 3	Pool WT Fe labeled	TAIR Number
	1	Receptor for activated C kinase 1A	O24456	36 kDa	8	2	2	8	AT1G18080
	2	60S ribosomal protein L15-1	O23515 (+1)	24 kDa	4	3	2	4	AT4G16720
	3	50S ribosomal protein L5	O04603	28 kDa	5	3	2	6	AT4G01310
	4	Nitrilase 1	P32961	38 kDa	6	2	3	6	AT3G44310
	5	Subtilisin-like protease SBT1.4	Q9LVJ1	82 kDa	2	2	2	2	AT3G14067
	6	Plasma membrane ATPase 2	F4JPJ7 (+1)	108 kDa	4	2	2	4	AT4G30190
	7	30S ribosomal protein S2	P56797	27 kDa	4	2	2	4	ATCG00160
	8	NADPH-protochlorophyllide oxidoreductase	F4I2F8 (+1)	44 kDa	3	2	2	2	AT1G03630

## Sheet: Supplementary Table S5
		Supplementary table S5: Full List of the carbonylated proteins identified in three biological replicates of both WT control and Fe-deficient samples.
		Protein name (83)	Accession Number	Molecular Weight	Replicate 1(control)	Replicate 2 (control)	Replicate 3 (control)	Replicate 1(Fe-deficient)	Replicate 2 (Fe-deficient)	Replicate 3 (Fe-deficient)	Pool WT (Fe-deficient)	Pool WT (control)	TAIR Number
	1	Ribulose bisphosphate carboxylase large chain	O03042	53 kDa	26	21	24	24	21	19	28	29	ATCG00490
	2	Ribulose bisphosphate carboxylase/oxygenase activase	P10896	52 kDa	16	8	10	18	8	5	19	18	AT2G39730
	3	Ribulose bisphosphate carboxylase small chain 2B	P10797	20 kDa	12	6	8	12	5	4	10	12	AT5G38420
	4	Bifunctional enolase 2/transcriptional activator	P25696	48 kDa	13	6	6	12	4	4	12	14	AT2G36530
	5	Phosphoglycerate kinase 1	Q9LD57	50 kDa	16	12	13	15	8	10	18	20	AT3G12780
	6	Transketolase	F4JBY2 (+1)	80 kDa	17	8	11	18	9	8	20	19	AT3G60750
	7	ATP synthase subunit beta	P19366	54 kDa	19	7	7	16	4	6	16	19	ATCG00480
	8	Glyceraldehyde-3-phosphate dehydrogenase GAPC2	Q9FX54	37 kDa	13	7	10	14	5	5	12	17	AT1G13440
	9	Glycine dehydrogenase (decarboxylating) 1	Q94B78	113 kDa	17	4	6	18	6	7	18	17	AT4G33010
	10	Glyceraldehyde-3-phosphate dehydrogenase GAPA1	P25856	42 kDa	16	11	13	16	8	7	18	20	AT3G26650
	11	Glutamate--glyoxylate aminotransferase 1	Q9LR30	53 kDa	17	7	8	18	3	5	19	18	AT1G23310
	12	(S)-2-hydroxy-acid oxidase GLO1	Q9LRR9	40 kDa	15	4	6	16	5	5	17	16	AT3G14420
	13	Ferredoxin-dependent glutamate synthase 1	Q9ZNZ7	177 kDa	19	7	6	20	3	4	20	19	AT5G04140
	14	Cytosolic isocitrate dehydrogenase [NADP]	Q9SRZ6	46 kDa	17	7	5	18	4	4	17	17	AT1G65930
	15	5-methyltetrahydropteroyltriglutamate--homocysteine methyltransferase 1	O50008	84 kDa	19	7	10	17	2	3	16	22	AT5G17920
	16	60S ribosomal protein L3-1	P17094	45 kDa	15	4	5	17	2	3	17	14	AT1G43170
	17	Phosphoribulokinase	P25697	44 kDa	8	6	5	8	3	3	9	9	AT1G32060
	18	Elongation factor Tu	P17745	52 kDa	9	7	7	10	4	5	12	11	AT4G20360
	19	Actin-7	P53492	42 kDa	7	2	2	6	2	2	6	7	AT5G09810
	20	Aminomethyltransferase	A0A2H1ZEA9 (+1)	46 kDa	12	4	4	13	3	4	14	12	AT1G11860
	21	AT4G23670 protein	Q9SUR0	18 kDa	7	6	6	7	4	2	8	9	AT5G26000
	22	Myrosinase 1	P37702	61 kDa	13	3	5	12	3	3	12	12	AT3G52930
	23	Fructose-bisphosphate aldolase 8	Q9LF98	39 kDa	15	4	6	15	3	2	16	16	AT1G07890
	24	Ascorbate peroxidase 1	F4HU93 (+1)	28 kDa	8	3	3	8	2	2	8	9	AT5G02500
	25	Probable mediator of RNA polymerase II transcription subunit 37e	P22953	71 kDa	13	2	4	14	2	3	14	13	AT4G13940
	26	Adenosylhomocysteinase 1	O23255	53 kDa	18	4	4	18	2	2	17	19	AT1G07940
	27	Elongation factor 1-alpha 1	P0DH99 (+3)	50 kDa	9	4	5	9	5	4	9	9	AT1G09340
	28	Chloroplast RNA binding protein	A0A1P8ATL2 (+1)	43 kDa	11	4	5	13	4	5	12	13	AT3G17390
	29	S-adenosylmethionine synthase 4	Q9LUT2	43 kDa	7	5	7	10	4	5	10	10	AT5G20720
	30	20 kDa chaperonin	O65282	27 kDa	8	5	6	10	4	3	10	9	AT2G28000
	31	Chaperonin 60 subunit alpha 1	P21238	62 kDa	11	9	9	12	5	4	14	17	AT3G09260
	32	Beta-glucosidase 23	Q9SR37	60 kDa	10	5	6	10	3	3	11	11	AT5G35630
	33	Glutamine synthetase	Q43127	47 kDa	11	5	4	11	2	2	10	12	AT3G55800
	34	Sedoheptulose-1,7-bisphosphatase	P46283	42 kDa	9	2	2	10	4	3	10	10	AT5G08680
	35	ATP synthase subunit beta-3	Q9C5A9	60 kDa	11	4	6	8	2	4	9	10	AT3G16420
	36	PYK10-binding protein 1	O04314	32 kDa	7	4	7	13	2	2	13	10	AT4G14880
	37	Cysteine synthase 1	P47998	34 kDa	8	5	5	6	3	2	6	11	ATCG00830
	38	50S ribosomal protein L2	P56791	30 kDa	6	4	5	7	5	4	9	7	ATCG01310
	39	Nitrile-specifier protein 1	Q9SDM9	52 kDa	14	6	3	5	5	5	7	16	AT3G16400
	40	Tubulin alpha-2 chain	B9DGT7 (+1)	50 kDa	10	4	6	9	2	2	9	12	AT1G50010
	41	GDP-mannose 3,5-epimerase	Q93VR3	43 kDa	9	4	3	7	2	3	7	10	AT5G28840
	42	Bifunctional L-3-cyanoalanine synthase/cysteine synthase C1	Q9S757	40 kDa	10	4	4	7	3	3	9	10	AT3G61440
	43	Oxygen-evolving enhancer protein 2-1	Q42029	28 kDa	4	4	2	10	3	3	10	4	AT1G06680
	44	Nucleoside diphosphate kinase 1	P39207	17 kDa	5	5	4	3	2	3	5	6	AT4G09320
	45	Peroxidase 32	Q9LHB9	39 kDa	6	4	4	5	5	5	6	7	AT3G32980
	46	Triosephosphate isomerase	P48491	27 kDa	8	4	4	6	3	4	6	8	AT3G55440
	47	EP1-like glycoprotein 2	Q9ZVA2	50 kDa	8	3	4	9	2	2	9	9	AT1G78830
	48	Serine hydroxymethyltransferase 1	Q9SZJ5	57 kDa	9	3	4	7	3	2	8	10	AT4G37930
	49	Aspartate aminotransferase	B9DG21 (+2)	51 kDa	8	3	4	9	2	2	9	10	AT4G31990
	50	6-phosphogluconate dehydrogenase, decarboxylating 1	Q9SH69	53 kDa	7	4	3	9	3	2	9	8	AT1G64190
	51	Monodehydroascorbate reductase 6	F4I576 (+1)	52 kDa	11	5	3	8	3	2	9	14	AT1G63940
	52	Glucose-1-phosphate adenylyltransferase large subunit 1	P55229	58 kDa	8	2	4	10	2	2	11	10	AT5G19220
	53	ATP synthase subunit alpha	P56757	55 kDa	10	3	3	7	2	2	8	12	ATCG00120
	54	Elongation factor G	Q9SI75	86 kDa	7	2	3	11	2	4	11	9	AT1G62750
	55	30S ribosomal protein S19	P56808	11 kDa	2	2	2	2	2	2	2	2	ATCG00820
	56	Coatomer subunit alpha-2	Q9SJT9	136 kDa	9	4	3	7	2	2	8	9	AT2G21390
	57	Magnesium-chelatase subunit ChlI-2	Q5XF33	46 kDa	2	3	2	3	2	2	3	3	AT5G45930
	58	Glutamate-1-semialdehyde 2,1-aminomutase 1	P42799	50 kDa	6	3	5	6	2	2	7	7	AT5G63570
	59	Thioredoxin H3	Q42403	13 kDa	7	4	3	6	2	2	6	6	AT5G42980
	60	60S ribosomal protein L5-2	P49227 (+1)	34 kDa	4	3	3	4	4	3	5	4	AT5G39740
	61	3-ketoacyl-CoA thiolase 2	Q56WD9	49 kDa	5	2	3	3	2	3	3	6	AT2G33150
	62	60S ribosomal protein L13	A8MQA1 (+1)	24 kDa	6	4	5	6	3	3	5	7	AT3G49010
	63	late embryogenesis abundant 26 LEA26	O80576	36 kDa	4	3	3	4	2	2	4	4	AT2G44060
	64	At1g13930/F16A14.27	Q9XI93	16 kDa	5	2	2	5	2	2	5	5	AT1G13930
	65	26S proteasome non-ATPase regulatory subunit 2 homolog A	Q9SIV2	98 kDa	7	2	2	5	2	2	6	8	AT2G20580
	66	Selenium-binding protein 2	Q93WN0	54 kDa	6	2	2	4	2	2	5	6	AT4G14040
	67	Oxalate--CoA ligase	Q9SMT7	56 kDa	6	2	3	6	2	2	5	7	AT3G48990
	68	Elongation factor Tu	Q9ZT91	49 kDa	5	2	2	5	2	3	5	5	AT4G02930
	69	Phenylalanine--tRNA ligase	Q94K73	49 kDa	8	3	3	3	2	2	4	8	AT3G58140
	70	Uncharacterized protein	Q94EG6	27 kDa	2	3	3	6	2	2	6	3	AT5G02240
	71	Nuclear protein	Q9S9M7	34 kDa	7	2	3	3	3	4	6	6	AT1G16080
	72	Thioredoxin M1	O48737	20 kDa	4	3	4	4	2	2	4	5	AT1G03680
	73	Formate--tetrahydrofolate ligase	Q9SPK5	68 kDa	5	3	2	6	2	2	6	6	AT1G50480
	74	Glycine-rich RNA-binding protein 8	Q03251	17 kDa	6	2	2	4	2	2	5	6	AT4G39260
	75	GTP-binding nuclear protein Ran-1	P41916 (+2)	25 kDa	6	2	2	4	2	2	5	7	AT5G20010
	76	40S ribosomal protein S7-2	Q9M885	22 kDa	3	2	2	3	2	2	3	3	AT3G02560
	77	NADPH-dependent thioredoxin reductase 3	O22229	58 kDa	5	2	2	3	2	2	3	4	AT2G41680
	78	Pyruvate kinase	Q94KE3	57 kDa	5	2	2	5	2	2	5	7	AT3G52990
	79	40S ribosomal protein S13-1	P59223	17 kDa	4	2	2	2	2	2	3	5	AT3G60770
	80	S-adenosyl-L-methionine-dependent methyltransferases superfamily protein	A0A1P8B3H0	32 kDa	2	2	4	2	2	2	3	4	AT4G34050
	81	Lactoylglutathione lyase GLX1	O65398	32 kDa	3	2	2	4	2	2	4	4	AT1G11840
	82	Protein transport protein Sec24-like	Q9SFU0	114 kDa	2	2	2	2	2	2	2	2	AT3G07100
	83	Eukaryotic aspartyl protease family protein	Q9SVD1	51 kDa	3	2	2	3	2	2	3	3	AT3G52500

## Sheet: Supplementary Table S6
		Supplementary Table S5:Uniprot identifiers of all proteins identified as carbonylated proteins using manual curation for WT conrol samples and Fe-deficient samples
		Carbonylated proteins in 3 replicates in Control samples (380)				Carbonylated proteins in 3 replicates in Fe-deficient samples (254)
	s/n	Accession number	Replicate 1	Replicate 2	Replicate 3	Accession number	Replicate 1	Replicate 2	Replicate 3	1	2	3	4	5
	1	O03042	26	21	24	O03042	24	21	19	O03042	O03042	Q96533	Q9SR37	P32961
	2	P10896	16	8	10	P10896	18	8	5	P10896	P10896	O82230	Q9SRZ6	O24456
	3	P10797	12	6	8	P10797	12	5	4	P10797	P10797	Q9ASR1	Q9SJT9	Q9LVJ1
	4	P25696	13	6	6	P25696	12	4	4	P25696	P25696	P93819	Q9LD57	P56797
	5	P10795	7	2	3	Q9LD57	15	8	10	P10795	Q9LD57	Q9SGA6	Q93VR3	O04603
	6	Q9LD57	16	12	13	F4JBY2 (+1)	18	9	8	Q9LD57	F4JBY2 (+1)	Q9LFA3	A0A1P8B3H0	F4JPJ7 (+1)
	7	F4JBY2 (+1)	17	8	11	P19366	16	4	6	F4JBY2 (+1)	P19366	Q9LSQ5	P25697	O23515 (+1)
	8	P19366	19	7	7	Q9FX54	14	5	5	P19366	Q9FX54	P50883 (+1)	Q9SFU0	F4I2F8 (+1)
	9	Q9FX54	13	7	10	Q94B78	18	6	7	Q9FX54	Q94B78	P16181	P47998
	10	Q94B78	17	4	6	P25856	16	8	7	Q94B78	P25856	F4JTK8 (+1)	P10896
	11	P25856	16	11	13	Q9LR30	18	3	5	P25856	Q9LR30	O48549	F4I576 (+1)
	12	Q9LR30	17	7	8	Q9LRR9	16	5	5	Q9LR30	Q9LRR9	Q9LW57	Q9SUR0
	13	Q9LRR9	15	4	6	Q9ZNZ7	20	3	4	Q9LRR9	Q9ZNZ7	Q96529	Q9S757
	14	Q9ZNZ7	19	7	6	Q9SRZ6	18	4	4	Q9ZNZ7	Q9SRZ6	Q9M5K3	P56791
	15	Q9SRZ6	17	7	5	O50008	17	2	3	Q9SRZ6	O50008	Q9LRX8	B9DG21 (+2)
	16	O50008	19	7	10	P25857	9	1	2	O50008	P17094	Q940B0	F4JBY2 (+1)
	17	P25857	11	4	6	Q9LRS0	5	1	1	P25857	P25697	Q9SDS7	Q9ZT91
	18	Q9LRS0	5	1	1	P17094	17	2	3	P17094	P17745	Q5GM68	Q8GUM2
	19	P17094	15	4	5	P25697	8	3	3	P25697	P53492	Q9SAJ4	P17094
	20	P25697	8	6	5	Q96292 (+1)	3	1	1	P17745	A0A2H1ZEA9 (+1)	Q944G9	P42737
	21	Q96292 (+1)	2	1	1	P17745	10	4	5	P53492	Q9SUR0	P36210	P0DH99 (+3)
	22	P17745	9	7	7	P53492	6	2	2	A0A2H1ZEA9 (+1)	P37702	P55737	Q9XI93
	23	P53492	7	2	2	A0A2H1ZEA9 (+1)	13	3	4	Q9SUR0	Q9LF98	Q9SU63	A0A1P8ATL2 (+1)
	24	A0A2H1ZEA9 (+1)	12	4	4	Q9SUR0	7	4	2	P37702	F4HU93 (+1)	Q39161	Q9LRR9
	25	Q9SUR0	7	6	6	P37702	12	3	3	Q9LF98	P22953	P49688	O22229
	26	P37702	13	3	5	Q9LF98	15	3	2	F4HU93 (+1)	O23255	P56757	P56808
	27	Q9LF98	15	4	6	F4HU93 (+1)	8	2	2	P22953	P0DH99 (+3)	P33207	P49227 (+1)
	28	F4HU93 (+1)	8	3	3	P22953	14	2	3	O23255	A0A1P8ATL2 (+1)	Q9M8M7	Q9SIV2
	29	P22953	13	2	4	O23255	18	2	2	P0DH99 (+3)	Q9LUT2	A0A1P8ASL8	P53492
	30	O23255	18	4	4	P0DH99 (+3)	9	5	4	A0A1P8ATL2 (+1)	O65282	Q9LYA9	Q5XF33
	31	P0DH99 (+3)	9	4	5	A0A1P8ATL2 (+1)	13	4	5	Q9LUT2	P21238	P21240	P22953
	32	A0A1P8ATL2 (+1)	11	4	5	Q9LUT2	10	4	5	O65282	Q9SR37	F4IGL5 (+1)	O65398
	33	Q9LUT2	7	5	7	O65282	10	4	3	Q9ASR1	Q43127	Q9SZ30	Q94KE3
	34	O65282	8	5	6	Q9ASR1	16	2	1	P21238	P46283	P23321	Q03251
	35	Q9ASR1	15	4	3	P21238	12	5	4	B9DG18 (+1)	Q9C5A9	A8MRW1 (+2)	P42799
	36	P23686	3	1	1	B9DG18 (+1)	5	2	1	Q9SR37	P42737	Q9LD43	Q9S9M7
	37	P21238	11	9	9	Q9SR37	10	3	3	Q43127	O04314	Q5XF82	P25856
	38	B9DG18 (+1)	9	5	6	Q43127	11	2	2	P46283	P47998	P10795	P10797
	39	Q9SR37	10	5	6	P25819	14	1	2	Q9C5A9	P56791	Q05758	Q9ZNZ7
	40	Q43127	11	5	4	P46283	10	4	3	Q56YW9 (+1)	Q9SDM9	A8MQR4 (+1)	Q42403
	41	P25819	11	1	2	Q9C5A9	8	2	4	P42737	B9DGT7 (+1)	A0A1P8B9L1	Q94EG6
	42	P46283	9	2	2	Q56YW9 (+1)	9	1	2	P93819	Q93VR3	B9DG18 (+1)	Q9LUT2
	43	Q9C5A9	11	4	6	P42737	13	2	2	P55737	Q9S757	Q9S726	P48491
	44	Q56YW9 (+1)	13	4	3	P93819	8	2	1	Q944G9	Q42029	P46286	Q42029
	45	P42737	11	6	5	O04314	6	3	2	O04314	P39207	O23254	P59223
	46	P93819	8	2	6	P47998	7	5	4	P47998	Q9LHB9	F4JBC9	Q9SPK5
	47	P55737	15	2	5	P56791	5	5	5	P56791	P48491	Q9ZUC1	O04314
	48	Q944G9	4	2	5	Q9SAJ4	9	1	1	Q9SAJ4	Q9ZVA2	Q8S4Y1	Q56WD9
	49	O04314	7	4	7	Q9SDM9	9	2	2	Q9SDM9	Q9SZJ5	Q9SGS4	Q9ZVA2
	50	P47998	8	5	5	B9DGT7 (+1)	7	2	3	B9DGT7 (+1)	B9DG21 (+2)	F4ID92 (+1)	Q94K73
	51	P56791	6	4	5	P0CJ46 (+1)	2	1	1	P21240	Q9SH69	P46645	O48737
	52	Q9SAJ4	9	2	3	Q93VR3	7	3	3	Q93VR3	F4I576 (+1)	Q9SKP6	Q9LHB9
	53	Q9SDM9	14	6	3	Q9S757	10	3	3	Q9SJQ9	P55229	Q94B60	P41916 (+2)
	54	Q9XFT3	10	1	4	Q42029	3	2	3	Q9S757	Q9SI75	F4JYE0 (+1)	Q9LF98
	55	B9DGT7 (+1)	10	4	6	Q9SIB9	9	2	1	Q42029	P56808	Q38799	Q9SI75
	56	P21240	15	3	3	P39207	5	5	5	P39207	Q9SJT9	O49629	P46283
	57	Q93VR3	9	4	3	F4IGL5 (+1)	8	1	1	F4IGL5 (+1)	Q5XF33	A0A1P8AY36 (+1)	F4HU93 (+1)
	58	Q9SJQ9	4	2	2	Q9LHB9	6	3	4	Q9LHB9	P42799	P25857	P17745
	59	Q9S757	10	4	4	P48491	9	2	2	P48491	Q42403	P61841	P37702
	60	Q42029	4	4	2	Q05758	5	2	1	Q05758	P49227 (+1)	Q56YA5	Q9FX54
	61	Q9SIB9	10	1	2	Q9LV03	7	1	1	Q9LV03	O24456	Q41932	Q43127
	62	P39207	5	5	4	Q9ZVA2	7	3	2	Q9ZVA2	Q56WD9	Q9ZP06	Q9C5A9
	63	F4IGL5 (+1)	8	3	4	Q9SZJ5	9	2	2	Q9SZJ5	A8MQA1 (+1)	O64517	A8MQA1 (+1)
	64	Q9LHB9	6	4	4	Q41932	6	1	2	Q41932	O80576	A0A178UXH8 (+3)	Q9SVD1
	65	P48491	8	4	4	B9DG21 (+2)	9	3	2	O23254	Q9XI93	Q9LV03	Q9SH69
	66	Q05758	8	3	2	Q9SH69	8	3	2	B9DG21 (+2)	O23515 (+1)	Q9SIH0	P21238
	67	Q9LV03	15	3	3	F4I576 (+1)	10	2	2	Q9SH69	O04603	P47999	Q93WN0
	68	Q9ZVA2	8	3	4	Q9LQL0	2	1	1	F4I576 (+1)	Q9SIV2	Q93ZN9	Q9SDM9
	69	Q9SZJ5	9	3	4	Q9LYA9	10	1	2	Q9LYA9	Q93WN0	Q9SMT7	P55229
	70	Q41932	8	3	3	Q9SE60	9	1	1	P55229	P32961	O23627	Q9M885
	71	O23254	10	2	2	P55229	7	2	2	P56757	Q9ZT91	P34790	O65282
	72	B9DG21 (+2)	8	3	4	P56757	10	1	1	Q9SKP6	Q94K73	Q94A94	O23255
	73	Q9SH69	7	4	3	Q9SKP6	7	1	1	Q9ZP06	Q94EG6	Q9SJQ9	Q9LR30
	74	Q9FI56	12	1	3	O23654	13	1	1	Q9SI75	Q9S9M7	P56799	B9DGT7 (+1)
	75	F4I576 (+1)	11	5	3	Q9ZP06	7	1	3	P46286	O48737	A0A1P8AWX3 (+2)	Q94B78
	76	Q9LQL0	3	1	3	Q9SI75	11	2	4	P56808	Q9SPK5	Q0WW26	P25696
	77	Q9LYA9	8	3	4	P46286	7	1	1	Q9SJT9	Q03251	Q9LT39	A0A2H1ZEA9 (+1)
	78	Q9SE60	14	1	1	P56808	2	2	2	Q56YA5	Q8GUM2	Q9FLG1	P39207
	79	P55229	8	2	4	Q9SJT9	7	2	2	Q5XF33	P41916 (+2)	A0A1P8B7W9 (+1)	O80576
	80	P56757	10	3	3	Q56YA5	6	1	3	P42799	Q9M885	Q56YW9 (+1)	Q9SZJ5
	81	Q9SKP6	7	3	4	A0A2H1ZE37 (+1)	5	1	1	Q43387	O22229	A0A1I9LLZ6 (+2)	P19366
	82	O23654	12	1	2	Q5XF33	3	2	2	Q9S726	Q94KE3	Q94A40	O50008
	83	Q9ZP06	7	2	4	P42799	6	2	2	P46645	Q9LVJ1	P43082	O03042
	84	Q9SI75	7	2	3	Q43387	7	1	2	Q42403	P59223	Q75W54
	85	P46286	7	3	3	Q9S726	3	2	1	O23627	F4JPJ7 (+1)	F4K470
	86	P56808	2	2	2	Q42403	6	2	2	P46643	P56797	O81439
	87	Q9SJT9	9	4	3	O23627	10	1	1	Q93ZN9	A0A1P8B3H0	Q43387
	88	Q56YA5	10	4	3	P46643	9	2	1	Q96533	O65398	P11574 (+1)
	89	B9DHQ0 (+1)	5	1	1	Q93ZN9	6	1	1	P49227 (+1)	F4I2F8 (+1)	A0A1P8B9K9 (+1)
	90	A0A2H1ZE37 (+1)	5	1	1	P49227 (+1)	4	4	3	Q56WD9	Q9SFU0	Q43314
	91	Q5XF33	2	3	2	O24456	8	2	2	A8MQA1 (+1)	Q9SVD1	Q42406
	92	P42799	6	3	5	Q56WD9	3	2	3	Q42406		P46643
	93	Q43387	8	2	3	Q38900	3	2	1	O80576
	94	Q9S726	3	2	2	A8MQA1 (+1)	6	3	3	F4JBC9
	95	P46645	8	2	3	Q42406	6	1	1	Q5GM68
	96	Q42403	7	4	3	Q9SMU8	4	1	1	Q9XI93
	97	O23627	8	3	3	O80576	4	2	2	Q9SIV2
	98	P46643	6	4	3	F4JBC9	5	1	2	Q9FLG1
	99	Q93ZN9	5	2	4	Q9XI93	5	2	2	P23321
	100	Q96533	10	2	3	O23515 (+1)	4	3	2	Q9SZ30
	101	P49227 (+1)	4	3	3	Q9LTX9	2	1	1	F4JYE0 (+1)
	102	O24456	9	3	1	O04603	5	3	2	A0A1P8AY36 (+1)
	103	Q56WD9	5	2	3	Q9SIV2	5	2	2	Q93WN0
	104	Q38900	4	1	2	Q9LKR3	4	2	1	Q9SMT7
	105	F4KDZ4 (+1)	10	0	1	P23321	8	1	2	Q0WW26
	106	Q9SF40	8	1	3	Q9SZ30	5	1	2	P16181
	107	A8MQA1 (+1)	6	4	5	F4JYE0 (+1)	6	2	1	Q9ZT91
	108	Q42406	9	3	3	Q93WN0	4	2	2	P50883 (+1)
	109	Q949U7	8	1	2	Q8VZH2	9	2	1	Q94K73
	110	O80576	4	3	3	Q9STW6	9	1	1	P11574 (+1)
	111	F4JBC9	7	2	2	P32961	6	2	3	Q94EG6
	112	Q5GM68	10	2	3	P16181	6	1	1	Q9S9M7
	113	Q9XI93	5	2	2	P46422	7	1	2	Q94A94
	114	O23515 (+1)	5	3	1	Q9ZT91	6	2	2	Q94A40
	115	Q9LTX9	2	1	1	Q9LJL3	6	1	2	O48737
	116	A0A1I9LT02	6	1	1	P50883 (+1)	4	1	1	Q9SPK5
	117	Q9SIV2	7	2	2	Q94K73	5	2	3	Q03251
	118	Q9FLG1	7	3	4	A0A1P8AZS7 (+1)	8	1	1	A0A1P8ASL8
	119	P23321	6	2	6	A0A2H1ZE23	7	1	1	Q9M5K3
	120	Q9SZ30	6	2	2	Q94EG6	3	2	2	Q8GUM2
	121	F4JYE0 (+1)	9	3	3	P48523	5	2	1	Q96529
	122	A0A1P8AY36 (+1)	5	4	3	Q9T0P4	2	2	1	Q39161
	123	Q944P7	2	1	1	Q9S9M7	6	2	2	Q9LFA3
	124	Q93WN0	6	2	2	Q9SLA8	4	1	2	P41916 (+2)
	125	Q8VZH2	10	2	1	O48737	3	3	4	Q9M885
	126	Q9STW6	9	1	3	Q9SPK5	4	2	2	O22229
	127	Q9SMT7	6	2	3	Q03251	6	2	2	A0A1P8AWX3 (+2)
	128	Q0WW26	8	2	2	Q9LYG3	6	2	1	Q94KE3
	129	P57106	2	1	1	Q9M5K3	5	4	1	F4K470
	130	P32961	5	2	1	P24102	2	1	1	Q9SU63
	131	P16181	6	2	2	Q8GUM2	4	2	2	Q9LD43
	132	P46422	6	1	2	Q94A28	2	1	1	P59223
	133	A0A1I9LSZ7 (+3)	9	1	2	P41916 (+2)	4	2	2	Q8S4Y1
	134	Q9ZT91	5	2	2	Q9M885	3	2	2	P47999
	135	Q9LJL3	10	2	1	O22229	3	2	2	Q9ZUC1
	136	P50883 (+1)	4	3	4	Q9SF85	5	1	1	Q5XF82
	137	Q94K73	8	3	3	Q94KE3	5	2	2	Q940B0
	138	A0A1P8AZS7 (+1)	6	1	2	A0A1P8BAQ0 (+1)	2	1	0	P56799
	139	A0A2H1ZE23	7	1	3	Q9LVJ1	2	2	2	P36210
	140	P11574 (+1)	9	2	2	Q9SU63	5	2	1	Q9M8M7
	141	Q9ZVA1	3	1	1	F4J109 (+2)	6	1	1	P49688
	142	Q94EG6	2	3	3	P21218	3	1	2	A0A1P8B3H0
	143	P48523	3	2	1	P59223	2	2	2	Q9LW57
	144	Q9T0P4	2	1	1	Q8S4Y1	3	1	2	O65398
	145	F4KGV2 (+2)	8	1	1	P25873	6	1	2	O48549
	146	Q9S9M7	7	2	3	Q9C522	6	1	2	O49629
	147	Q9SLA8	6	1	3	Q9ZUC1	4	1	1	F4ID92 (+1)
	148	Q94A94	7	3	2	B3H725 (+1)	5	1	1	P34790
	149	Q94A40	2	2	2	O04499	1	1	1	A0A1P8B9L1
	150	O48737	4	3	4	Q9FNF2	4	1	1	Q43314
	151	Q9SPK5	5	3	2	F4KHF4 (+1)	5	1	1	Q9SFU0
	152	Q03251	6	2	2	Q94CE5	4	1	1	Q75W54
	153	Q9LYG3	6	1	1	Q9SVD7	3	1	1	P43082
	154	P25851	6	2	1	Q9MA79	4	1	1	A8MRW1 (+2)
	155	A0A1P8ASL8	5	3	4	F4JPJ7 (+1)	4	2	2	Q94B60
	156	Q9M5K3	5	4	4	P56797	4	2	2	Q9LRX8
	157	Q8GUM2	5	3	3	Q940B0	6	1	1	Q9SVD1
	158	Q94A28	5	2	1	Q96255	6	2	1	O81439
	159	P42734	6	1	1	P36210	3	1	3	Q9SDS7
	160	Q96529	5	2	3	Q9SKX4	5	1	1	Q38799
	161	Q39161	6	2	2	Q9LV33	3	1	1	A0A1P8B9K9 (+1)
	162	F4JMS5 (+1)	7	1	1	P42798	4	1	1	O82230
	163	Q9LFA3	6	2	2	A0A1P8B3H0	2	2	2	P61841
	164	P41916 (+2)	6	2	2	Q9LW57	4	1	2	F4JTK8 (+1)
	165	Q9M885	3	2	2	O65398	4	2	2	Q9SGS4
	166	O22229	5	2	2	O48549	5	1	1	A0A1P8B7W9 (+1)
	167	Q9SF85	8	2	1	F4INR3 (+1)	4	1	1	Q9LT39
	168	A0A1P8AWX3 (+2)	8	2	4	F4I2F8 (+1)	3	2	2	A8MQR4 (+1)
	169	Q94KE3	5	2	2	Q9SFU0	2	2	2	O64517
	170	F4K470	6	2	3	P52032	3	1	1	P33207
	171	A0A1P8BAQ0 (+1)	2	1	1	Q04836	3	1	1	Q9LSQ5
	172	Q39172	6	1	2	O82089	2	1	1	Q9SGA6
	173	F4JJ94 (+1)	4	1	3	Q9FZ47	3	1	1	Q9SIH0
	174	Q9LVJ1	2	2	1	Q9M1X0	3	2	1	A0A178UXH8 (+3)
	175	Q9SU63	5	3	3	P43082	3	1	1	A0A1I9LLZ6 (+2)
	176	Q9LD43	3	3	2	P37107	2	1	1
	177	F4J109 (+2)	7	1	3	Q9SAU2	2	1	2
	178	P59223	4	2	2	A8MRW1 (+2)	3	1	2
	179	Q8S4Y1	4	2	2	Q8LE52	5	1	2
	180	P25873	4	1	2	Q9SVD1	3	2	2
	181	Q9C522	7	1	2	O81439	4	1	1
	182	P47999	6	2	3	Q38946	3	1	1
	183	Q9ZUC1	5	2	2	P49637 (+1)	3	1	2
	184	B3H725 (+1)	6	1	1	Q9CAK8	1	1	1
	185	O04499	3	1	1	F4IYF8	4	2	1
	186	Q5XF82	6	3	2	F4J8D3	4	1	2
	187	Q56YU0	7	1	1	O82230	1	1	1
	188	Q9FNF2	4	1	2	Q9C8P0	2	1	1
	189	F4KHF4 (+1)	3	1	2	Q9FWR4	4	1	1
	190	Q94CE5	5	1	1	F4I4Z2 (+1)	3	1	1
	191	Q9SVD7	3	1	1	Q680P8	2	1	1
	192	Q9MA79	4	1	2	P20115	2	1	1
	193	P55228	5	1	2	P94078	1	1	1
	194	Q9ZVS5	7	2	1	Q9SAC6	5	1	1
	195	Q9SUQ9	3	1	2	Q9FVR6	1	2	1
	196	P56797	5	1	3	O64883	2	1	1
	197	Q940B0	4	2	2	Q9FVQ1	3	1	1
	198	Q96255	5	1	1	P38418	4	1	2
	199	A8MRC4 (+1)	3	1	1	Q9STG9	3	1	1
	200	P56799	4	2	2	Q07356	3	1	1
	201	P36210	3	3	2	A0A1P8B7W9 (+1)	1	2	2
	202	Q9SKX4	4	1	1	Q9LXJ0	2	1	1
	203	Q9LV33	6	2	1	Q9LZ82	4	1	1
	204	P42798	4	1	1	Q9LT39	2	1	2
	205	Q9C5R8	3	1	1	P93004	3	1	2
	206	Q940M2	7	3	1	Q9SGW3	2	1	2
	207	Q9ZVA4	4	1	2	Q9SSK5	2	1	1
	208	Q9M8M7	5	2	2	Q9SIP1	3	1	1
	209	P49688	6	2	2	P43297	4	1	1
	210	Q9S7B5	6	1	1	Q9FGT8	2	1	1
	211	A0A1P8B3H0	2	2	4	Q93Y22	2	1	1
	212	Q9LW57	4	2	2	O64517	2	1	2
	213	O65398	3	2	2	P33207	2	2	1
	214	O48549	6	2	2	Q9LSQ5	3	1	1
	215	O49629	3	2	2	Q9LMS7	1	1	1
	216	Q9SCX3	4	2	1	P46421	2	1	1
	217	F4ID92 (+1)	3	2	2	P55826	3	1	1
	218	F4INR3 (+1)	5	1	1	Q9FF98	3	1	1
	219	F4I2F8 (+1)	2	1	1	O49485	3	1	1
	220	P34790	3	2	3	O80504	1	1	1
	221	A0A1P8B9L1	4	3	2	A0A178UXH8 (+3)	2	1	1
	222	Q43314	4	2	2	O22315	2	1	1
	223	F4IHK9 (+1)	3	1	1	A0A1P8B108	2	1	1
	224	Q9SFU0	2	2	2	O80929	2	1	1
	225	P52032	4	1	1	Q43307	2	1	1
	226	Q42418	2	1	2	Q42605	1	1	1
	227	Q96266	3	1	2	Q9ZUB3	2	1	1
	228	P29197	3	1	3	Q9FF55	2	1	1
	229	Q04836	3	1	3	P28493	2	1	1
	230	O82089	2	1	1	P49689	1	1	1
	231	Q9FZ47	3	1	2	O22160	2	1	1
	232	Q9S6Z7	1	1	1	P49200 (+1)	2	1	1
	233	Q75W54	6	2	2	Q8W593	1	1	1
	234	Q9M1X0	3	2	1	P11035	2	1	1
	235	P43082	4	2	2	Q9T0A0	1	1	1
	236	P37107	3	1	1	Q9SAJ6	3	1	1
	237	Q9SAU2	3	1	1	P35510	4	1	1
	238	A8MRW1 (+2)	3	2	2	Q9M2U7	2	1	1
	239	Q94B60	2	2	2	O65258	2	1	1
	240	Q38893	4	1	1	A0A1I9LLZ6 (+2)	1	1	1
	241	Q9LRX8	2	3	3	Q93ZN2	2	1	1
	242	Q9S7Y7	4	1	2	F4KBV0 (+1)	2	1	1
	243	Q9SVD1	3	2	2	Q9M8L6	2	1	1
	244	O81439	3	2	2	A8MRQ5	1	1	1
	245	Q38946	3	1	3	Q9STF2	1	1	1
	246	P49637 (+1)	3	2	1	Q681Y3	2	1	1
	247	Q9CAK8	3	1	1	Q8GSJ1	1	1	1
	248	Q9LZ06	4	1	1	F4J9A0	2	1	1
	249	Q9SDS7	3	2	2	O24616	1	1	1
	250	Q38799	2	2	2	Q9SVN5	2	1	1
	251	Q8H0T4	7	1	1	Q8L5Y9	2	1	1
	252	A0A1P8B9K9 (+1)	2	2	2	Q9FGS0	1	1	1
	253	O48917	5	1	1	O80713	2	1	1
	254	A8MRX2 (+1)	5	1	1	F4JDC5 (+1)	2	1	1
	255	P93028	6	0	2
	256	F4IYF8	3	1	1
	257	F4J8D3	4	1	2
	258	O82230	5	2	2
	259	Q9C8P0	3	1	1
	260	P61841	3	2	2
	261	Q9LW17	4	1	1
	262	F4I4Z2 (+1)	5	1	2
	263	Q680P8	1	1	1
	264	P20115	1	1	1
	265	P94078	2	1	1
	266	F4JTK8 (+1)	2	2	2
	267	Q9SF16	4	2	1
	268	Q9SAC6	5	1	1
	269	Q9FVR6	1	2	2
	270	O64883	2	1	2
	271	P49692	4	1	1
	272	Q43316	4	1	2
	273	Q9SGS4	3	2	2
	274	Q9LR75	2	1	1
	275	Q9SIP7	6	1	1
	276	Q07356	3	1	1
	277	A0A1P8B7W9 (+1)	2	2	2
	278	Q9LXJ0	1	1	1
	279	Q9LZ82	4	1	1
	280	O81146	5	1	1
	281	P51427 (+1)	3	1	2
	282	Q9LT39	2	2	2
	283	P93004	1	2	1
	284	Q9SGW3	3	1	2
	285	Q9SSK5	3	2	1
	286	Q94BT9	3	1	1
	287	Q683F9 (+1)	3	1	1
	288	Q9FNE2	2	2	1
	289	A8MQR4 (+1)	2	2	2
	290	P43297	3	1	1
	291	Q9FGT8	2	1	2
	292	Q93Y22	2	1	1
	293	Q6NMA9	3	1	1
	294	Q94K71	3	2	1
	295	Q9FDZ9	3	1	1
	296	Q9LHH7	4	1	2
	297	Q93VG5	5	1	1
	298	A0A1P8AX55 (+1)	3	1	1
	299	O64517	2	2	2
	300	P33207	2	2	2
	301	Q9LSQ5	2	2	2
	302	Q9LMS7	2	1	2
	303	P46421	2	1	1
	304	F4JT64 (+1)	5	1	1
	305	Q9SGA6	3	2	2
	306	Q9SIH0	3	2	2
	307	P05466	2	1	1
	308	Q9ASS6	3	1	1
	309	Q8L7K9	3	2	1
	310	O49485	4	1	1
	311	O80504	2	1	1
	312	Q9SW96	3	1	1
	313	A0A178UXH8 (+3)	2	2	2
	314	O22315	2	1	1
	315	A0A1P8B108	3	1	2
	316	O80929	2	1	1
	317	Q43307	3	2	1
	318	Q42605	3	2	1
	319	Q9ZUB3	4	1	1
	320	A0A1P8BA53	4	1	1
	321	Q8GWP5	4	1	1
	322	Q9S7C0	4	1	1
	323	P28493	2	1	1
	324	O82299	2	1	1
	325	Q9LF46	3	1	1
	326	Q9SZ11	2	1	2
	327	Q9S9P1	3	1	1
	328	Q9SEU8	3	1	1
	329	Q9FKA5	2	1	1
	330	P49689	1	1	2
	331	O22160	2	1	1
	332	P49200 (+1)	3	1	1
	333	Q8W593	2	1	1
	334	F4K2Y3	3	1	1
	335	P59259	2	1	1
	336	Q9SR36	2	1	1
	337	Q39230	2	1	1
	338	F4JM15 (+1)	2	1	1
	339	Q42546	2	1	2
	340	P42763	1	1	1
	341	Q9M2U7	2	1	1
	342	O65258	1	1	1
	343	A0A1I9LLZ6 (+2)	2	2	2
	344	Q9CAD1	2	1	1
	345	P32069	3	1	1
	346	Q93ZN2	2	1	1
	347	F4KBV0 (+1)	2	1	1
	348	Q9M8L6	2	1	1
	349	A8MRQ5	2	1	1
	350	Q9STF2	1	2	1
	351	A0A1P8B5H3 (+1)	2	1	1
	352	O80448	1	1	1
	353	O82399	1	1	1
	354	Q9LY66	2	1	1
	355	Q8GSJ1	2	1	1
	356	F4J9A0	1	1	1
	357	O24616	2	1	1
	358	O64903	2	1	1
	359	O64760	1	2	1
	360	F4K5B9	1	1	2
	361	Q39061	2	1	1
	362	Q8VY88	2	1	1
	363	Q9AST9	2	1	1
	364	Q9LVI9	3	1	1
	365	Q9MBH2	1	1	1
	366	A0A1P8AX34 (+2)	1	1	1
	367	Q9LXU4	3	1	1
	368	F4JQ90	2	2	1
	369	Q8LC95	1	1	1
	370	Q9M7T0	1	1	1
	371	Q9SAA2	2	1	1
	372	Q9SK27	2	1	1
	373	Q9ZUU4	2	1	1
	374	O65686	1	1	1
	375	Q9SSB5	2	1	1
	376	O65449	2	1	1
	377	Q9S762	2	1	1
	378	Q8L6Y1	1	1	1
	379	Q9FR37	1	2	2
	380	F4IG73	1	1	1
